# Supplementary material for: Characterization and Biosynthetic Regulation of Isoflavone Genistein in Deep-Sea Actinomycetes Microbacterium sp. B1075
Source: Mar Drugs. 2024 Jun 13;22(6):276. doi: 10.3390/md22060276 (PMC11205022; doi:10.3390/md22060276)
Supplement: Supplementary file 1 [file marinedrugs-22-00276-s001.zip]

Archive with 1 entries (1 files):
- marinedrugs-3024680-supplementary.pdf
